# Supplementary material for: Antiretroviral Drugs Impact Autophagy Differently in Primary Human Astrocytes
Source: Cells. 2025 Dec 1;14(23):1904. doi: 10.3390/cells14231904 (PMC12691388; doi:10.3390/cells14231904)
Supplement: Supplementary file 1 [file cells-14-01904-s001.zip]

Archive with 1 entries (1 files):
- cells-3963921-SI.pdf
